# Supplementary material for: Cellulose Nanofiber–Alginate Biotemplated Cobalt Composite Multifunctional Aerogels for Energy Storage Electrodes
Source: Gels. 2023 Nov 11;9(11):893. doi: 10.3390/gels9110893 (PMC10671317; doi:10.3390/gels9110893)
Supplement: Supplementary file 1 [file gels-09-00893-s001.zip]

Archive with 1 entries (1 files):
- gels-2662707-supplementary.pdf
